# Supplementary material for: The nesting preference of an invasive ant is associated with the cues produced by actinobacteria in soil
Source: PLoS Pathog. 2020 Sep 10;16(9):e1008800. doi: 10.1371/journal.ppat.1008800 (PMC7482974; doi:10.1371/journal.ppat.1008800)
Supplement: S1 Data — (XLSX) [file ppat.1008800.s004.xlsx]

## Sheet: Sheet1
Otu_id	Non-favored-1-tag number	Non-favored-2-tag number	Non-favored-3-tag number	Non-favored-4-tag number	Non-favored-5-tag number	Non-favored-6-tag number	favored-1-tag number	favored-2-tag number	favored-3-tag number	favored-4-tag number	favored-5-tag number	favored-6-tag number	Taxonomy	Taxon	Citation/Source
Otu000035	413	141	3505	273	517	164	9	203	8	30	3	209	Root;k__Fungi;p__Ascomycota;c__Sordariomycetes;o__Sordariales;f__Lasiosphaeriaceae;g__Cladorrhinum	Cladorrhinum	Seehann G, et al. 1975. List of Fungi in Soft-Rot Tissue Tests. Institute fur Holzbiologie und Holzschutz, Bundesforschungsanstalt fur Forst - und Holzwirtshaft, Hamburg - Lohbrugge, Germany; Carmaran CC, et al.2015. Mycological Progress 14:94; Irinyi L, et al. 2015. Medical Mycology 53:313-337
Otu000178	608	57	71	61	114	49	2	1	1	4	4	41	Root;k__Fungi;p__Ascomycota;c__Sordariomycetes;o__Hypocreales;f__Clavicipitaceae;g__Pochonia;s__	Pochonia	Tedersoo L, et al. 2014. Science 346:1256688
Otu000208	14	530	55	28	22	18	23	8	1	2	1	17	Root;k__Fungi;p__Ascomycota;c__Sordariomycetes;o__Hypocreales;f__Cordycipitaceae;g__Lecanicillium;s__Lecanicillium_saksenae	Lecanicillium	Tedersoo L, et al. 2014. Science 346:1256688
Otu000478	2	9	6	0	0	1	1	3	11	1	0	8	Root;k__Fungi;p__Ascomycota;c__Sordariomycetes;o__Hypocreales;f__Cordycipitaceae;g__Simplicillium;s__	Simplicillium	Tedersoo L, et al. 2014. Science 346:1256688
Otu000530	4	0	1	1	0	0	0	2	0	1	1	11	Root;k__Fungi;p__Ascomycota;c__Sordariomycetes;o__Hypocreales;f__Nectriaceae;g__Nectria;s__Nectria_pseudopeziza	Nectria	Hirooka Y, et al. 2012. Studies in Mycology 71:1-210; Tedersoo L, et al. 2014. Science 346:1256688
Otu000569	162	42	54	86	72	84	0	0	0	0	0	11	Root;k__Fungi;p__Ascomycota;c__Sordariomycetes;o__Hypocreales;f__Clavicipitaceae;g__Metarhizium;s__Metarhizium_anisopliae	Metarhizium	Tedersoo L, et al. 2014. Science 346:1256688
Otu000671	3	1	1	0	0	3	0	8	0	2	12	3	Root;k__Fungi;p__Ascomycota;c__Dothideomycetes;o__Dothideales;f__Dothioraceae;g__Aureobasidium;s__Aureobasidium_pullulans	Aureobasidium pullulans	Costa IPMW, et al. 2012. Mycotaxon 119:26; Wachowska U, Glowacka K. 2014. Biocontrol 59:pp 635-645; Irinyia L, Lacknerb M, de Hoog GS, Meyer W. 2016. Fungal Biology 120:125-136; http://www.apsnet.org/publications/commonnames/Pages/default.aspx
Otu000822	4	0	0	0	2	1	0	4	0	9	1	2	Root;k__Fungi;p__Ascomycota;c__Dothideomycetes;o__Pleosporales;f__Pleosporaceae;g__Alternaria;s__Alternaria_palandui	Alternaria	Duncan CG, Eslyn WE. 1966. Mycologia 58:642-664; Seehann G, et al. 1975. List of Fungi in Soft-Rot Tissue Tests. Institute fur Holzbiologie und Holzschutz, Bundesforschungsanstalt fur Forst - und Holzwirtshaft, Hamburg - Lohbrugge, Germany; Tedersoo L, et al. 2014. Science 346:125688
Otu000877	22	1	7	29	3	0	0	0	0	1	0	4	Root;k__Fungi;p__Ascomycota;c__Sordariomycetes;o__Hypocreales;f__Clavicipitaceae;g__Metarhizium;s__Metarhizium_marquandii	Metarhizium	Tedersoo L, et al. 2014. Science 346:1256688
Otu000896	3	3	12	6	4	48	0	0	0	0	3	4	Root;k__Fungi;p__Ascomycota;c__Dothideomycetes;o__Pleosporales;f__Biatriosporaceae;g__Nigrograna;s__	Nigrograna	Tedersoo L, et al. 2014. Science 346:1256688
Otu000980	5	0	4	4	42	1	0	0	0	3	0	7	Root;k__Fungi;p__Ascomycota;c__Sordariomycetes;o__Hypocreales;f__Clavicipitaceae;g__Pochonia;s__	Pochonia	Tedersoo L, et al. 2014. Science 346:1256688
Otu001187	0	1	1	0	17	0	4	1	0	1	15	0	Root;k__Fungi;p__Ascomycota;c__Eurotiomycetes;o__Eurotiales;f__Trichocomaceae;g__Aspergillus;s__Aspergillus_flavus	Aspergillus flavus	Seehann G, et al. 1975. List of Fungi in Soft-Rot Tissue Tests. Institute fur Holzbiologie und Holzschutz, Bundesforschungsanstalt fur Forst - und Holzwirtshaft, Hamburg - Lohbrugge, Germany; Irinyi L, et al. 2015. Medical Mycology 53:313-337; http://www.apsnet.org/publications/commonnames/Pages/default.aspx; http://www.cdc.gov
Otu001257	22	1	1	0	2	1	0	1	0	8	0	0	Root;k__Fungi;p__Ascomycota;c__Sordariomycetes;o__Hypocreales;f__Clavicipitaceae;g__Metarhizium;s__Metarhizium_marquandii	Metarhizium	Tedersoo L, et al. 2014. Science 346:1256688
Otu001264	82	60	71	102	62	64	0	0	0	0	2	4	Root;k__Fungi;p__Ascomycota;c__Sordariomycetes;o__Hypocreales;f__Cordycipitaceae;g__Beauveria;s__Beauveria_felina	Beauveria	Tedersoo L, et al. 2014. Science 346:1256688
Otu001577	8	2	0	1	1	2	0	0	0	0	0	0	Root;k__Fungi;p__Ascomycota;c__Sordariomycetes;o__Hypocreales;f__Clavicipitaceae;g__Metarhizium;s__Metarhizium_carneum	Metarhizium	Tedersoo L, et al. 2014. Science 346:1256688
Otu001792	0	1	13	1	0	0	0	2	0	0	0	0	Root;k__Fungi;p__Basidiomycota;c__Tremellomycetes;o__Trichosporonales;f__Trichosporonaceae;g__Trichosporon;s__Trichosporon_asahii	Trichosporon	Irinyi L, et al. 2015. Medical Mycology 53:313-337; http://www.cdc.gov
Otu002251	0	0	1	0	0	0	0	0	1	0	0	0	Root;k__Fungi;p__Ascomycota;c__Sordariomycetes;o__Hypocreales;f__Cordycipitaceae;g__Simplicillium;s__Simplicillium_subtropicum	Simplicillium	Tedersoo L, et al. 2014. Science 346:1256688
Otu002889	0	0	0	0	1	0	0	1	0	1	0	0	Root;k__Fungi;p__Ascomycota;c__Sordariomycetes;o__Hypocreales;f__Ophiocordycipitaceae;g__Hirsutella;s__Hirsutella_nodulosa	Hirsutella	Tedersoo L, et al. 2014. Science 346:1256688
Otu003680	2	0	0	0	0	0	0	0	0	0	0	0	Root;k__Fungi;p__Ascomycota;c__Sordariomycetes;o__Hypocreales;f__Clavicipitaceae;g__Metarhizium;s__Metarhizium_anisopliae	Metarhizium	Tedersoo L, et al. 2014. Science 346:1256688
